# Supplementary material for: Safety and Molecular-Toxicological Implications of Cannabidiol-Rich Cannabis Extract and Methylsulfonylmethane Co-Administration
Source: Int J Mol Sci. 2020 Oct 21;21(20):7808. doi: 10.3390/ijms21207808 (PMC7656295; doi:10.3390/ijms21207808)
Supplement: Supplementary file 1 [file ijms-21-07808-s001.zip]

Archive with 1 entries (1 files):
- Supplementary Table 1.docx
